# Supplementary material for: Ag/Ag3PO4 Nanoparticle-Decorated Hydroxyapatite Functionalized Calcium Carbonate: Ultrasound-Assisted Sustainable Synthesis, Characterization, and Antimicrobial Activity
Source: Materials (Basel). 2023 Feb 4;16(4):1338. doi: 10.3390/ma16041338 (PMC9962710; doi:10.3390/ma16041338)
Supplement: Supplementary file 1 [file materials-16-01338-s001.zip]

Archive with 1 entries (1 files):
- materials-2161260-supplementary.pdf
